# Supplementary material for: Securing Federated Learning With Blockchain in the Medical Field: Systematic Literature Review
Source: J Med Internet Res. 2026 Feb 19;28:e79052. doi: 10.2196/79052 (PMC12919988; doi:10.2196/79052)
Supplement: Multimedia Appendix 2 [file jmir-v28-e79052-s002.xlsx]

## Sheet: Kitchenham_Quality_Checklist
Paper ID	Reviewer A Score	Reviewer B Score	Reviewer C Note
[1]	9	9.5	High quality
[2]	10	9.5	High quality
[3]	6	7	High quality
[4]	5	5.5	Medium quality
[5]	7.5	7	Medium quality
[6]	3	3.5	Low quality
[7]	3.5	3	Low quality
[8]	9.5	10	High quality
[9]	6.5	8	Medium quality
[10]	9	10	High quality
[11]	4	5	Medium quality
[12]	5	6	Medium quality
[13]	5	5	Medium quality
[14]	6	7	Medium quality
[15]	3.5	3	Low quality
[16]	4	4	Low quality
[17]	7	6.5	Medium quality
[18]	10	10	High quality
[19]	4	4	Low quality
[20]	5	5.5	Medium quality
[21]	5	6	Medium quality
[22]	3	3.5	Low quality
[23]	5	6	Medium quality
[24]	6	6	Medium quality
[25]	4	3	Low quality
[26]	5.5	6	Medium quality
[27]	3	3	Low quality
[28]	3	3.5	Low quality
[29]	4	4.5	Low quality
[30]	5	6	Medium quality
[31]	3	4	Low quality
[32]	5	6	Medium quality
[33]	8	9	High quality
[34]	7	8	Medium quality
[35]	8	7.5	Medium quality
[36]	8	9	High quality
[37]	4	4	Low quality
[38]	5	6	Medium quality
[39]	5	5	Medium quality
[40]	6	8	Medium quality
[41]	7	8	Medium quality
[42]	8	9.5	High quality
[43]	10	9	High quality
[44]	9.5	9	High quality
[45]	4	4	Low quality
[46]	5	6	Medium quality
[47]	5	5	Medium quality
[48]	6	5	Medium quality
[49]	6	6	Medium quality
[50]	3	3.5	Low quality
[51]	4.5	4	Low quality
[52]	3.5	4	Low quality
[53]	4.5	5	Medium quality
[54]	6	5	Medium quality
[55]	6	7	Medium quality
[56]	7.5	6	Medium quality
[57]	6	5	Medium quality
[58]	5	6	Medium quality
[59]	6	6.5	Medium quality
[60]	6.5	7	Medium quality
[61]	5	6	Medium quality
[62]	2	3	Low quality
[63]	4	3	Low quality
[64]	4	5	Medium quality
[65]	5	5.5	Medium quality
[66]	5.5	5	Medium quality
[67]	5	5	Medium quality
[68]	3	4	Low quality
[69]	4	3.5	Low quality
[70]	9	10	High quality
[71]	8	9.5	High quality
[72]	9	10	High quality
[73]	9.5	10	Medium quality
[74]	8	9	High quality
[75]	7	7.5	Medium quality
[76]	7	6	Medium quality
[77]	5	4.5	Medium quality
[78]	8	7.5	Medium quality
[79]	6	5	Medium quality
[80]	8	9.5	High quality
[81]	8.5	9.5	High quality
[82]	7.5	9	Medium quality
[83]	9	8	High quality
[84]	7.5	6	Medium quality
[85]	8.5	9	Medium quality
[86]	6.5	6	Medium quality
[87]	8.5	7	Medium quality
[88]	4	3	Low quality
[89]	3	2	Low quality
[90]	4	4.5	Low quality
[91]	9.5	10	High quality
[92]	10	10.5	High quality
[93]	9.5	10.5	High quality
[94]	10	9	High quality
[95]	10.5	10	High quality
[96]	3	4	Low quality
[97]	4	5	Medium quality
[98]	10.5	10	High quality
[99]	10	9	High quality
[100]	9	8.5	High quality
[101]	9	8.5	High quality
[102]	9.5	10	High quality
[103]	7	8	Medium quality
[104]	9	9.5	High quality
[105]	9.5	10	High quality
[106]	10	8	High quality
[107]	7	10	High quality
[108]	9	8.5	High quality
[109]	9.5	10	High quality
[110]	9	9.5	High quality
[111]	8	8.5	Medium quality
[112]	8.5	10	Medium quality
[113]	8	9	Medium quality
[114]	8.5	9.5	High quality
[115]	8.5	9	High quality
[116]	9	9.5	High quality
[117]	9.5	9	High quality
[118]	8	9.5	Medium quality
[119]	8	8	Medium quality
[120]	8.5	7	Medium quality
[121]	9	8.5	High quality
[122]	8	9	High quality
[123]	4	6	Medium quality
[124]	9.5	8	High quality
[125]	6.5	5	Medium quality
[126]	5	6	Medium quality
[127]	5.5	4	Medium quality
[128]	4	3	Low quality
[129]	6	7	Medium quality
[130]	7.5	8	Medium quality

## Sheet: Sheet1
High quality	Medium quality	Low quality
